# Supplementary material for: Hypoxic Jumbo Spheroids On-A-Chip (HOnAChip): Insights into Treatment Efficacy
Source: Cancers (Basel). 2021 Aug 11;13(16):4046. doi: 10.3390/cancers13164046 (PMC8394550; doi:10.3390/cancers13164046)
Supplement: Supplementary file 1 [file cancers-13-04046-s001.zip]

Archive with 1 entries (1 files):
- cancers-1312972-supplementary.pdf
